# Supplementary material for: PRG3 and PRG5 C-Termini: Important Players in Early Neuronal Differentiation
Source: Int J Mol Sci. 2022 Oct 27;23(21):13007. doi: 10.3390/ijms232113007 (PMC9657456; doi:10.3390/ijms232113007)
Supplement: Supplementary file 1 [file ijms-23-13007-s001.zip]

Archive with 1 entries (1 files):
- ijms-1924038-supplementary.pdf
